# Supplementary material for: Compositional Changes and Comparative Analysis of Oral Microbial Community During the Formation of Canine Dental Calculus
Source: Animals (Basel). 2025 Nov 19;15(22):3335. doi: 10.3390/ani15223335 (PMC12649200; doi:10.3390/ani15223335)
Supplement: Supplementary file 1 [file animals-15-03335-s001.zip]

Archive with 1 entries (1 files):
- animals-3957932-supplementary.xlsx
