# Supplementary material for: Compositional Changes and Comparative Analysis of Oral Microbial Community During the Formation of Canine Dental Calculus
Source: Animals (Basel). 2025 Nov 19;15(22):3335. doi: 10.3390/ani15223335 (PMC12649200; doi:10.3390/ani15223335)
Supplement: Supplementary file 1 [file animals-15-03335-s001.zip › animals-3957932-supplementary.xlsx]

## Sheet: TableS1
Table S1. Metadata of all dogs included in the study.
Groups	Breed	Age(months)	Sex	Weight (kg)	Gingival Index (GI)	Plaque Index (PI)	Calculus Index (CI)	Diet	Sampling site	Medication taken over the past four weeks	Time since last treatment/cleaning
Healthy Group	Beagle	10	F	6.6	0	0	0	Ordinary dry food, canned snacks	208	No	No
	Maltipoo	11	F	3.2	0	0	0	Ordinary dry food, canned snacks	207	No	No
	Shih Tzu	14	F	4.2	0	0	0	Ordinary dry food, canned snacks	208	No	No
	Chinese Rural Dog	12	F	13.5	0	0	0	Ordinary dry food	208	No	No
	Maltese	8	M	3.1	0	0	0	Ordinary dry food, canned snacks	207	No	No
	Maltese	9	F	2.9	0	0	0	Ordinary dry food, canned snacks	207	No	No
	Bichon Frise	10	M	3.9	0	0	0	Ordinary dry food, canned snacks	207	No	No
	Mix	10	M	8.9	0	0	0	Ordinary dry food, canned snacks	208	No	No
	Mix	13	M	8.6	0	0	0	Ordinary dry food, canned snacks	208	No	No
	Shiba Inu	11	F	7.8	0	0	0	Ordinary dry food, cooked meat	208	No	No
	mean±sd	10.8±1.81		6.27±3.46
	average				0	0	0
Plaque Group	Pomeranian	59	M	3.2	1	2	0	Ordinary dry food, canned snacks	206	No	No
	Maltipoo	63	F	5.3	2	2	0	Ordinary dry food, cooked meat	209	No	No
	Pomeranian	61	F	3.2	2	1	0	Ordinary dry food, canned snacks, rice and flour products	208	No	No
	Mix	70	M	14	1	2	0	Ordinary dry food, canned snacks	208	No	No
	Poodle	66	M	3.8	2	2	0	Ordinary dry food, canned snacks	307	No	No
	Poodle	69	F	4.1	2	2	0	Ordinary dry food, cooked meat	107	No	No
	Chihuahua	64	F	2.9	1	1	0	Ordinary dry food	105	No	No
	Corgi	64	M	11.2	1	1	0	Ordinary dry food	208	No	No
	Mix	58	F	10.1	1	1	0	Ordinary dry food	208	No	No
	Shiba Inu	62	M	9.7	1	1	0	Ordinary dry food	207	No	No
	mean±sd	63.6±3.92		6.75±4.08
	average				1.4	1.5	0
Calculus Group	Poodle	109	F	4.3	3	3	3	Ordinary dry food, canned snacks, rice and flour products	109	No	No
	Bichon Frise	118	M	6.27	3	3	3	Ordinary dry food	208	No	No
	Pomeranian	127	F	3.6	3	3	3	Ordinary dry food	204	No	No
	Mix	119	M	17	3	3	3	Ordinary dry food, canned snacks, rice and flour products	204	No	No
	Maltese	122	F	4.1	3	3	3	Ordinary dry food, canned snacks	208	No	No
	Cocker Spaniel	140	M	15	3	3	3	Ordinary dry food	209	No	No
	Corgi	107	F	10	3	2	2	Ordinary dry food, canned snacks	209	No	No
	Poodle	120	F	4.5	3	3	2	Ordinary dry food	108	No	No
	Yorkshire Terrier	132	F	3.2	3	3	3	Ordinary dry food	104	No	No
	Corgi	108	M	13	3	2	2	Ordinary dry food, canned snacks	208	No	No
	mean±sd	120.2±10.73		8.1±5.22
	average				3	2.8	2.7
			M= male, F= female

## Sheet: TableS2
Table S2. The DNA concentration yield from each sample.
Sample_ID	Concentration (ng/μl)
H1	13.7
H2	9.99
H3	9.75
H4	11.8
H5	9.79
H6	7.59
H7	11.85
H8	12.56
H9	11.4
H10	16.78
P1	15.1
P2	20.73
P3	17.68
P4	12.45
P5	28.46
P6	13.78
P7	22.08
P8	12.38
P9	16.99
P10	13.13
C1	18.73
C2	36.65
C3	72.31
C4	108
C5	114.96
C6	29.85
C7	71.63
C8	39.4
C9	59.41
C10	103.28

## Sheet: TableS3
Table S3. ASV table.
Sample_ID	Raw reads	Reads after QC	Sequence number after QC	Base number after QC (bp)	Average length (bp)	Sequence number after denoising	ASVs (total) number after denoising	Sequence number after rarefaction	ASVs (total) number after rarefaction
H1	50425	50315	50315	75336684	1497.3	12129	200	12129	200
H2	104164	103765	103765	155751981	1501.01	52979	377	12129	366
H3	84225	83935	83935	125714497	1497.76	30868	226	12129	223
H4	72037	71735	71735	107266510	1495.32	13505	244	12129	244
H5	92040	91693	91693	137495243	1499.52	44900	333	12129	330
H6	88713	88378	88378	132481499	1499.03	44292	171	12129	165
H7	78077	77733	77733	116698109	1501.27	28785	121	12129	119
H8	65966	65831	65831	98295333	1493.15	13036	204	12129	204
H9	116033	115813	115813	173461323	1497.77	62700	276	12129	265
H10	76276	76148	76148	113671702	1492.77	20696	104	12129	104
P1	73726	73606	73606	109870059	1492.68	18834	383	12129	383
P2	80466	80292	80292	119799329	1492.05	19020	349	12129	348
P3	87311	87153	87153	129684104	1488.01	25898	143	12129	140
P4	89396	89073	89073	132970316	1492.82	27516	289	12129	286
P5	93379	93097	93097	138880199	1491.78	28283	373	12129	371
P6	92375	92068	92068	137496439	1493.42	23553	275	12129	273
P7	84507	84207	84207	125622062	1491.82	19187	149	12129	149
P8	81791	81476	81476	121555858	1491.92	19919	272	12129	272
P9	71270	70993	70993	106101616	1494.54	16908	315	12129	315
P10	85261	85078	85078	127038149	1493.2	24488	373	12129	373
C1	83731	83525	83525	124471167	1490.23	20042	258	12129	257
C2	80746	80595	80595	120069653	1489.79	20733	305	12129	302
C3	85970	85792	85792	127951503	1491.42	25052	325	12129	325
C4	90926	90712	90712	135143460	1489.81	22921	237	12129	234
C5	98935	98666	98666	146857531	1488.43	30207	394	12129	391
C6	57851	57613	57613	86038618	1493.39	17293	93	12129	92
C7	62491	62255	62255	92950029	1493.05	13891	195	12129	195
C8	62581	62318	62318	93081049	1493.65	13726	222	12129	222
C9	84618	84310	84310	125883036	1493.1	21564	373	12129	369
C10	83343	83018	83018	123811704	1491.38	28538	382	12129	381
